# Supplementary material for: Water sampling using modified Moore swab (MMS): the effects of sampling replicates and different media on the frequency and diversity of Salmonella serovars
Source: Appl Environ Microbiol. 2025 Jul 24;91(8):e00647-25. doi: 10.1128/aem.00647-25 (PMC12366358; doi:10.1128/aem.00647-25)
Supplement: Table S1 — Full identification of surface water samples and sampling sites: watershed basins, location, water source, season, sampling date and time. [file aem.00647-25-s0001.xlsx]

## Sheet: Planilha1
Supplementary Table 1 (S1): Detailed sampling sites location, type of surface water, and season.
SAMPLE	WATERSHED	CITY	COORDINATE	WATER SOURCE	SEASON	DATE	TIME
C112	MAMANGUAPE	AREIA	6°55'07.6"S 35°40'41.7"W	DAM	SUMMER	2021-01-21	09:39:00
C113	MAMANGUAPE	AREIA	6°55'03.9"S 35°40'32.2"W	DAM	SUMMER	2021-01-21	10:56:00
C122	MAMANGUAPE	ARAÇAGÍ	6°51'47.1"S 35°21'32.1"W	RIVER	SUMMER	2021-01-22	11:30:00
C131	CURIMATAU	BANANEIRAS	6°39'35.5"S 35°40'34.0"W	DAM	SUMMER	2021-01-25	10:00:00
C132	CURIMATAU	BANANEIRAS	6°39'30.3"S 35°40'39.4"W	DAM	SUMMER	2021-01-25	10:30:00
C141	PARAÍBA	BOQUEIRÃO	7°31'15.9"S 36°09'57.7"W	DAM	SUMMER	2021-01-27	09:21:00
C142	PARAÍBA	BOQUEIRÃO	7°30'39.0"S 36°09'25.4"W	DAM	SUMMER	2021-01-27	11:30:00
C143	PARAÍBA	BOQUEIRÃO	7°30'13.0"S 36°08'42.7"W	DAM	SUMMER	2021-01-27	14:57:00
C152	PARAÍBA	ITATUBA	7°25'57.0"S 35°33'39.2"W	DAM	SUMMER	2021-01-28	10:40:00
C162	PIRANHAS	SOUSA	6°50'45.1"S 38°18'40.1"W	DAM	SUMMER	2021-02-17	07:41:00
C163	PIRANHAS	SOUSA	6°51'22.5"S 38°21'05.5"W	DAM	SUMMER	2021-02-17	10:57:00
C171	PIANCÓ	COREMAS	7°01'26.4"S 37°57'11.1"W	DAM	SUMMER	2021-02-16	08:57:00
C172	PIANCÓ	COREMAS	7°01'34.9"S 37°56'36.7"W	DAM	SUMMER	2021-02-16	10:57:00
C181	PIANCÓ	COREMAS	7°04'34.2"S 37°58'43.3"W	DAM	SUMMER	2021-02-16	14:25:00
C182	PIANCÓ	COREMAS	7°01'00.3"S 37°59'07.8"W	RIVER	SUMMER	2021-02-16	15:13:00
C191	PIRANHAS	CONDADO	6°54'28.3"S 37°35'07.3"W	DAM	SUMMER	2021-02-18	08:40:00
C192	PIRANHAS	CONDADO	6°55'17.8"S 37°35'25.2"W	DAM	SUMMER	2021-02-18	10:00:00
C193	PIRANHAS	CONDADO	6°54'53.3"S 37°35'04.1"W	DAM	SUMMER	2021-02-18	12:30:00
C211	MAMANGUAPE	AREIA	6°55'45.2"S 35°40'43.6"W	DAM	SUMMER	2021-03-01	11:50:00
C212	MAMANGUAPE	AREIA	6°55'07.6"S 35°40'41.7"W	DAM	SUMMER	2021-03-01	08:12:00
C213	MAMANGUAPE	AREIA	6°55'03.9"S 35°40'32.2"W	DAM	SUMMER	2021-03-01	09:37:00
C221	MAMANGUAPE	ARAÇAGÍ	6°51'16.4"S 35°18'03.9"W	DAM	SUMMER	2021-03-05	07:55:00
C222	MAMANGUAPE	ARAÇAGÍ	6°51'47.1"S 35°21'32.1"W	RIVER	SUMMER	2021-03-05	09:35:00
C223	MAMANGUAPE	ARAÇAGÍ	6°51'27.8"S 35°22'02.5"W	RIVER	SUMMER	2021-03-05	10:50:00
C231	CURIMATAU	BANANEIRAS	6°39'35.5"S 35°40'34.0"W	DAM	SUMMER	2021-03-03	08:07:00
C232	CURIMATAU	BANANEIRAS	6°39'30.3"S 35°40'39.4"W	DAM	SUMMER	2021-03-03	08:48:00
C241	PARAÍBA	BOQUEIRÃO	7°31'15.9"S 36°09'57.7"W	DAM	SUMMER	2021-03-11	07:48:00
C243	PARAÍBA	BOQUEIRÃO	7°30'13.0"S 36°08'42.7"W	DAM	SUMMER	2021-03-11	10:48:00
C251	PARAÍBA	ITATUBA	7°25'56.5"S 35°33'41.7"W	DAM	SUMMER	2021-03-09	07:45:00
C252	PARAÍBA	ITATUBA	7°25'57.0"S 35°33'39.2"W	DAM	SUMMER	2021-03-09	08:42:00
C253	PARAÍBA	ITATUBA	7°26'38.2"S 35°33'36.7"W	RIVER	SUMMER	2021-03-09	10:02:00
C261	PIRANHAS	SOUSA	6°50'39.7"S 38°18'56.1"W	DAM	SUMMER	2021-03-19	16:19:00
C262	PIRANHAS	SOUSA	6°50'45.1"S 38°18'40.1"W	DAM	SUMMER	2021-03-19	10:33:00
C264	PIRANHAS	SOUSA	6°51'22.5"S 38°21'05.5"W	DAM	SUMMER	2021-03-19	17:25:00
C272	PIANCÓ	COREMAS	7°01'36.3"S 37°56'34.4"W	DAM	SUMMER	2021-03-18	11:10:00
C273	PIANCÓ	COREMAS	7°01'25.7"S 37°56'49.5"W	DAM	SUMMER	2021-03-18	09:51:00
C281	PIANCÓ	COREMAS	7°04'34.2"S 37°58'43.3"W	DAM	SUMMER	2021-03-18	14:00:00
C282	PIANCÓ	COREMAS	7°01'00.3"S 37°59'07.8"W	RIVER	SUMMER	2021-03-18	17:02:00
C292	PIRANHAS	CONDADO	6°55'17.8"S 37°35'25.2"W	DAM	SUMMER	2021-03-16	10:39:00
C2101	PIRANHAS	CAJAZEIRAS	6°59'13.3"S 38°27'19.0"W	DAM	SUMMER	2021-03-17	08:50:00
C2102	PIRANHAS	CAJAZEIRAS	6°59'29.6"S 38°27'23.0"W	DAM	SUMMER	2021-03-17	11:39:00
C2103	PIRANHAS	CAJAZEIRAS	6°58'57.6"S 38°27'12.1"W	RIVER	SUMMER	2021-03-17	11:44:00
C362	PIRANHAS	SOUSA	6°50'45.1"S 38°18'40.1"W	DAM	AUTUMN	2021-04-16	11:04:00
C364	PIRANHAS	SOUSA	6°51'22.5"S 38°21'05.5"W	DAM	AUTUMN	2021-04-16	16:10:00
C372	PIANCÓ	COREMAS	7°01'36.3"S 37°56'34.4"W	DAM	AUTUMN	2021-04-15	11:45:00
C373	PIANCÓ	COREMAS	7°01'25.7"S 37°56'49.5"W	DAM	AUTUMN	2021-04-15	09:47:00
C381	PIANCÓ	COREMAS	7°04'34.2"S 37°58'43.3"W	DAM	AUTUMN	2021-04-15	14:05:00
C382	PIANCÓ	COREMAS	7°01'00.3"S 37°59'07.8"W	RIVER	AUTUMN	2021-04-15	15:30:00
C391	PIRANHAS	CONDADO	6°54'28.3"S 37°35'07.3"W	DAM	AUTUMN	2021-04-13	15:34:00
C392	PIRANHAS	CONDADO	6°55'17.8"S 37°35'25.2"W	DAM	AUTUMN	2021-04-13	11:30:00
C393	PIRANHAS	CONDADO	6°54'53.3"S 37°35'04.1"W	DAM	AUTUMN	2021-04-13	14:06:00
C3101	PIRANHAS	CAJAZEIRAS	6°59'13.3"S 38°27'19.0"W	DAM	AUTUMN	2021-04-14	10:41:00
C3102	PIRANHAS	CAJAZEIRAS	6°59'29.6"S 38°27'23.0"W	DAM	AUTUMN	2021-04-14	11:30:00
C3103	PIRANHAS	CAJAZEIRAS	6°58'57.6"S 38°27'12.1"W	RIVER	AUTUMN	2021-04-14	08:42:00
C411	MAMANGUAPE	AREIA	6°55'45.2"S 35°40'43.6"W	DAM	AUTUMN	2021-05-06	08:30:00
C412	MAMANGUAPE	AREIA	6°55'07.6"S 35°40'41.7"W	DAM	AUTUMN	2021-05-06	11:07:00
C413	MAMANGUAPE	AREIA	6°55'03.9"S 35°40'32.2"W	DAM	AUTUMN	2021-05-06	09:53:00
C421	MAMANGUAPE	ARAÇAGÍ	6°51'16.4"S 35°18'03.9"W	DAM	AUTUMN	2021-05-07	08:24:00
C422	MAMANGUAPE	ARAÇAGÍ	6°51'47.1"S 35°21'32.1"W	RIVER	AUTUMN	2021-05-07	10:47:00
C423	MAMANGUAPE	ARAÇAGÍ	6°51'27.8"S 35°22'02.5"W	RIVER	AUTUMN	2021-05-07	09:51:00
C431	CURIMATAU	BANANEIRAS	6°39'33.8"S 35°40'34.9"W	DAM	AUTUMN	2021-05-06	16:05:00
C432	CURIMATAU	BANANEIRAS	6°39'30.6"S 35°40'39.7"W	DAM	AUTUMN	2021-05-06	14:49:00
C441	PARAÍBA	BOQUEIRÃO	7°31'15.9"S 36°09'57.7"W	DAM	AUTUMN	2021-05-05	10:21:00
C442	PARAÍBA	BOQUEIRÃO	7°30'39.0"S 36°09'25.4"W	DAM	AUTUMN	2021-05-05	14:15:00
C443	PARAÍBA	BOQUEIRÃO	7°30'13.0"S 36°08'42.7"W	DAM	AUTUMN	2021-05-05	11:52:00
C451	PARAÍBA	ITATUBA	7°25'56.5"S 35°33'41.7"W	DAM	AUTUMN	2021-05-08	10:06:00
C452	PARAÍBA	ITATUBA	7°25'57.0"S 35°33'39.2"W	DAM	AUTUMN	2021-05-08	11:29:00
C453	PARAÍBA	ITATUBA	7°26'38.2"S 35°33'36.7"W	RIVER	AUTUMN	2021-05-08	08:27:00
C461	PIRANHAS	SOUSA	6°50'39.7"S 38°18'56.1"W	DAM	AUTUMN	2021-05-14	08:57:00
C462	PIRANHAS	SOUSA	6°50'45.1"S 38°18'40.1"W	DAM	AUTUMN	2021-05-14	10:22:00
C464	PIRANHAS	SOUSA	6°51'22.5"S 38°21'05.5"W	DAM	AUTUMN	2021-05-14	15:30:00
C471	PIANCÓ	COREMAS	7°01'27.4"S 37°57'11.8"W	DAM	AUTUMN	2021-05-13	07:40:00
C472	PIANCÓ	COREMAS	7°01'36.3"S 37°56'34.4"W	DAM	AUTUMN	2021-05-13	10:22:00
C473	PIANCÓ	COREMAS	7°01'25.7"S 37°56'49.5"W	DAM	AUTUMN	2021-05-13	09:12:00
C481	PIANCÓ	COREMAS	7°04'34.2"S 37°58'43.3"W	DAM	AUTUMN	2021-05-13	12:50:00
C482	PIANCÓ	COREMAS	7°01'00.3"S 37°59'07.8"W	RIVER	AUTUMN	2021-05-13	14:10:00
C492	PIRANHAS	CONDADO	6°55'17.8"S 37°35'25.2"W	DAM	AUTUMN	2021-05-11	14:36:00
C493	PIRANHAS	CONDADO	6°54'53.3"S 37°35'04.1"W	DAM	AUTUMN	2021-05-11	10:58:00
C4101	PIRANHAS	CAJAZEIRAS	6°59'13.3"S 38°27'19.0"W	DAM	AUTUMN	2021-05-12	10:37:00
C4103	PIRANHAS	CAJAZEIRAS	6°58'57.6"S 38°27'12.1"W	RIVER	AUTUMN	2021-05-12	08:58:00
C511	MAMANGUAPE	AREIA	6°55'45.2"S 35°40'43.6"W	DAM	AUTUMN	2021-05-25	08:20:00
C512	MAMANGUAPE	AREIA	6°55'07.6"S 35°40'41.7"W	DAM	AUTUMN	2021-05-25	10:44:00
C513	MAMANGUAPE	AREIA	6°55'03.9"S 35°40'32.2"W	DAM	AUTUMN	2021-05-25	12:40:00
C521	MAMANGUAPE	ARAÇAGÍ	6°51'16.4"S 35°18'03.9"W	DAM	AUTUMN	2021-05-31	08:28:00
C522	MAMANGUAPE	ARAÇAGÍ	6°51'47.1"S 35°21'32.1"W	RIVER	AUTUMN	2021-05-31	10:00:00
C523	MAMANGUAPE	ARAÇAGÍ	6°51'27.8"S 35°22'02.5"W	RIVER	AUTUMN	2021-05-31	11:14:00
C531	CURIMATAU	BANANEIRAS	6°39'33.8"S 35°40'34.9"W	DAM	AUTUMN	2021-05-26	11:40:00
C532	CURIMATAU	BANANEIRAS	6°39'30.6"S 35°40'39.7"W	DAM	AUTUMN	2021-05-26	11:07:00
C541	PARAÍBA	BOQUEIRÃO	7°31'15.9"S 36°09'57.7"W	DAM	AUTUMN	2021-06-04	10:02:00
C543	PARAÍBA	BOQUEIRÃO	7°30'13.0"S 36°08'42.7"W	DAM	AUTUMN	2021-06-04	14:16:00
C551	PARAÍBA	ITATUBA	7°25'56.5"S 35°33'41.7"W	DAM	AUTUMN	2021-06-07	12:12:00
C552	PARAÍBA	ITATUBA	7°25'57.0"S 35°33'39.2"W	DAM	AUTUMN	2021-06-07	11:55:00
C553	PARAÍBA	ITATUBA	7°26'38.2"S 35°33'36.7"W	RIVER	AUTUMN	2021-06-07	09:40:00
C561	PIRANHAS	SOUSA	6°50'39.7"S 38°18'56.1"W	DAM	AUTUMN	2021-06-11	08:36:00
C562	PIRANHAS	SOUSA	6°50'45.1"S 38°18'40.1"W	DAM	AUTUMN	2021-06-11	09:50:00
C564	PIRANHAS	SOUSA	6°51'22.5"S 38°21'05.5"W	DAM	AUTUMN	2021-06-11	11:00:00
C572	PIANCÓ	COREMAS	7°01'36.3"S 37°56'34.4"W	DAM	AUTUMN	2021-06-13	11:01:00
C573	PIANCÓ	COREMAS	7°01'25.7"S 37°56'49.5"W	DAM	AUTUMN	2021-06-13	12:16:00
C581	PIANCÓ	COREMAS	7°04'34.2"S 37°58'43.3"W	DAM	AUTUMN	2021-06-13	13:30:00
C582	PIANCÓ	COREMAS	7°01'00.3"S 37°59'07.8"W	RIVER	AUTUMN	2021-06-13	15:10:00
C591	PIRANHAS	CONDADO	6°54'28.3"S 37°35'07.3"W	DAM	AUTUMN	2021-06-10	11:42:00
C592	PIRANHAS	CONDADO	6°55'17.8"S 37°35'25.2"W	DAM	AUTUMN	2021-06-10	11:11:00
C593	PIRANHAS	CONDADO	6°54'53.3"S 37°35'04.1"W	DAM	AUTUMN	2021-06-10	13:43:00
C5101	PIRANHAS	CAJAZEIRAS	6°59'13.3"S 38°27'19.0"W	DAM	AUTUMN	2021-06-12	09:47:00
C5103	PIRANHAS	CAJAZEIRAS	6°58'57.6"S 38°27'12.1"W	RIVER	AUTUMN	2021-06-12	11:55:00
C621	MAMANGUAPE	ARAÇAGÍ	6°51'16.4"S 35°18'03.9"W	DAM	WINTER	2021-07-22	08:30:00
C622	MAMANGUAPE	ARAÇAGÍ	6°51'47.1"S 35°21'32.1"W	RIVER	WINTER	2021-07-22	11:21:00
C623	MAMANGUAPE	ARAÇAGÍ	6°51'27.8"S 35°22'02.5"W	RIVER	WINTER	2021-07-22	10:07:00
C651	PARAÍBA	ITATUBA	7°25'56.5"S 35°33'41.7"W	DAM	WINTER	2021-07-19	08:52:00
C652	PARAÍBA	ITATUBA	7°25'57.0"S 35°33'39.2"W	DAM	WINTER	2021-07-19	10:09:00
C653	PARAÍBA	ITATUBA	7°26'38.2"S 35°33'36.7"W	RIVER	WINTER	2021-07-19	11:39:00
C661	PIRANHAS	SOUSA	6°50'39.7"S 38°18'56.1"W	DAM	WINTER	2021-07-25	16:20:00
C662	PIRANHAS	SOUSA	6°50'45.1"S 38°18'40.1"W	DAM	WINTER	2021-07-25	15:15:00
C664	PIRANHAS	SOUSA	6°51'22.5"S 38°21'05.5"W	DAM	WINTER	2021-07-25	14:36:00
C671	PIANCÓ	COREMAS	7°01'27.4"S 37°57'11.8"W	DAM	WINTER	2021-07-24	16:12:00
C672	PIANCÓ	COREMAS	7°01'36.3"S 37°56'34.4"W	DAM	WINTER	2021-07-24	14:28:00
C673	PIANCÓ	COREMAS	7°01'25.7"S 37°56'49.5"W	DAM	WINTER	2021-07-24	13:11:00
C6101	PIRANHAS	CAJAZEIRAS	6°59'13.3"S 38°27'19.0"W	DAM	WINTER	2021-07-25	08:50:00
C6103	PIRANHAS	CAJAZEIRAS	6°58'57.6"S 38°27'12.1"W	RIVER	WINTER	2021-07-25	11:05:00
C721	MAMANGUAPE	ARAÇAGÍ	6°51'16.4"S 35°18'03.9"W	DAM	WINTER	2021-08-25	08:39:00
C722	MAMANGUAPE	ARAÇAGÍ	6°51'47.1"S 35°21'32.1"W	RIVER	WINTER	2021-08-25	09:41:00
C751	PARAÍBA	ITATUBA	7°25'56.5"S 35°33'41.7"W	DAM	WINTER	2021-08-26	08:23:00
C752	PARAÍBA	ITATUBA	7°25'57.0"S 35°33'39.2"W	DAM	WINTER	2021-08-26	09:46:00
C761	PIRANHAS	SOUSA	6°50'39.7"S 38°18'56.1"W	DAM	WINTER	2021-08-28	17:08:00
C762	PIRANHAS	SOUSA	6°50'45.1"S 38°18'40.1"W	DAM	WINTER	2021-08-28	16:07:00
C764	PIRANHAS	SOUSA	6°51'22.5"S 38°21'05.5"W	DAM	WINTER	2021-08-28	14:41:00
C771	PIANCÓ	COREMAS	7°01'27.4"S 37°57'11.8"W	DAM	WINTER	2021-08-28	10:27:00
C772	PIANCÓ	COREMAS	7°01'36.3"S 37°56'34.4"W	DAM	WINTER	2021-08-28	11:30:00
C7101	PIRANHAS	CAJAZEIRAS	6°59'13.3"S 38°27'19.0"W	DAM	WINTER	2021-08-26	08:59:00
C7102	PIRANHAS	CAJAZEIRAS	6°59'29.6"S 38°27'23.0"W	DAM	WINTER	2021-08-26	11:34:00
C7103	PIRANHAS	CAJAZEIRAS	6°58'57.6"S 38°27'12.1"W	RIVER	WINTER	2021-08-26	12:08:00
PC21	MAMANGUAPE	ARAÇAGÍ	6°51'16.4"S 35°18'03.9"W	DAM	SUMMER	2022-01-26	09:35:00
PC22	MAMANGUAPE	ARAÇAGÍ	6°51'47.1"S 35°21'32.1"W	RIVER	SUMMER	2022-01-26	11:23:00
PC23	MAMANGUAPE	ARAÇAGÍ	6°51'27.8"S 35°22'02.5"W	RIVER	SUMMER	2022-01-26	11:04:00
1C21	MAMANGUAPE	ARAÇAGÍ	6°51'16.4"S 35°18'03.9"W	DAM	SUMMER	2022-02-10	09:05:00
1C51	PARAÍBA	ITATUBA	7°25'56.5"S 35°33'41.7"W	DAM	SUMMER	2022-02-11	08:15:00
1C52	PARAÍBA	ITATUBA	7°25'57.0"S 35°33'39.2"W	DAM	SUMMER	2022-02-11	08:20:00
1C53	PARAÍBA	ITATUBA	7°26'38.2"S 35°33'36.7"W	RIVER	SUMMER	2022-02-11	10:30:00
1C62	PIRANHAS	SOUSA	7°01'35.8"S 37°56'34.8"W	DAM	SUMMER	2022-02-17	12:50:00
1C64	PIRANHAS	SOUSA	6°50'51.6"S 38°18'33.7"W	DAM	SUMMER	2022-02-17	13:26:00
1C71	PIANCÓ	COREMAS	7°01'26.4"S 37°57'11.1"W	DAM	SUMMER	2022-02-17	14:55:00
1C72	PIANCÓ	COREMAS	7°01'34.9"S 37°56'36.7"W	DAM	SUMMER	2022-02-17	15:57:00
1C101	PIRANHAS	CAJAZEIRAS	6°59'13.3"S 38°27'19.0"W	DAM	SUMMER	2022-02-17	10:02:00
1C102	PIRANHAS	CAJAZEIRAS	6°59'29.6"S 38°27'23.0"W	DAM	SUMMER	2022-02-17	08:50:00
2C21	MAMANGUAPE	ARAÇAGÍ	6°51'16.4"S 35°18'03.9"W	DAM	SUMMER	2022-03-08	13:28:00
2C22	MAMANGUAPE	ARAÇAGÍ	6°51'47.1"S 35°21'32.1"W	RIVER	SUMMER	2022-03-08	10:33:00
2C23	MAMANGUAPE	ARAÇAGÍ	6°51'27.8"S 35°22'02.5"W	RIVER	SUMMER	2022-03-08	09:57:00
2C51	PARAÍBA	ITATUBA	7°25'56.5"S 35°33'41.7"W	DAM	SUMMER	2022-03-09	08:25:00
2C52	PARAÍBA	ITATUBA	7°25'57.0"S 35°33'39.2"W	DAM	SUMMER	2022-03-09	08:30:00
2C53	PARAÍBA	ITATUBA	7°26'38.2"S 35°33'36.7"W	RIVER	SUMMER	2022-03-09	10:30:00
2C61	PIRANHAS	SOUSA	6°50'39.7"S 38°18'56.1"W	DAM	SUMMER	2022-03-20	10:59:00
2C62	PIRANHAS	SOUSA	6°50'45.1"S 38°18'40.1"W	DAM	SUMMER	2022-03-20	11:43:00
2C64	PIRANHAS	SOUSA	6°51'22.5"S 38°21'05.5"W	DAM	SUMMER	2022-03-20	11:57:00
2C71	PIANCÓ	COREMAS	7°01'26.4"S 37°57'11.1"W	DAM	SUMMER	2022-03-20	14:48:00
2C72	PIANCÓ	COREMAS	7°01'34.9"S 37°56'36.7"W	DAM	SUMMER	2022-03-20	14:36:00
2C101	PIRANHAS	CAJAZEIRAS	6°59'13.3"S 38°27'19.0"W	DAM	SUMMER	2022-03-20	09:32:00
2C102	PIRANHAS	CAJAZEIRAS	6°59'29.6"S 38°27'23.0"W	DAM	SUMMER	2022-03-20	09:28:00
2C103	PIRANHAS	CAJAZEIRAS	6°58'57.6"S 38°27'12.1"W	RIVER	SUMMER	2022-03-20	09:45:00
3C21	MAMANGUAPE	ARAÇAGÍ	6°51'16.4"S 35°18'03.9"W	DAM	AUTUMN	2022-04-07	08:18:00
3C22	MAMANGUAPE	ARAÇAGÍ	6°51'47.1"S 35°21'32.1"W	RIVER	AUTUMN	2022-04-07	09:49:00
3C23	MAMANGUAPE	ARAÇAGÍ	6°51'27.8"S 35°22'02.5"W	RIVER	AUTUMN	2022-04-07	10:09:00
3C51	PARAÍBA	ITATUBA	7°25'56.5"S 35°33'41.7"W	DAM	AUTUMN	2022-04-05	08:55:00
3C52	PARAÍBA	ITATUBA	7°25'57.0"S 35°33'39.2"W	DAM	AUTUMN	2022-04-05	08:52:00
3C62	PIRANHAS	SOUSA	6°50'45.1"S 38°18'40.1"W	DAM	AUTUMN	2022-04-24	07:55:00
3C64	PIRANHAS	SOUSA	6°51'22.5"S 38°21'05.5"W	DAM	AUTUMN	2022-04-24	08:12:00
3C71	PIANCÓ	COREMAS	7°01'26.4"S 37°57'11.1"W	DAM	AUTUMN	2022-04-24	14:06:00
3C72	PIANCÓ	COREMAS	7°01'34.9"S 37°56'36.7"W	DAM	AUTUMN	2022-04-24	14:14:00
3C73	PIANCÓ	COREMAS	7°01'27.4"S 37°57'11.8"W	DAM	AUTUMN	2022-04-24	14:59:00
3C102	PIRANHAS	CAJAZEIRAS	6°59'29.6"S 38°27'23.0"W	DAM	AUTUMN	2022-04-24	10:17:00
3C103	PIRANHAS	CAJAZEIRAS	6°58'57.6"S 38°27'12.1"W	RIVER	AUTUMN	2022-04-24	09:55:00
4C21	MAMANGUAPE	ARAÇAGÍ	6°51'16.4"S 35°18'03.9"W	DAM	AUTUMN	2022-05-03	08:20:00
4C22	MAMANGUAPE	ARAÇAGÍ	6°51'47.1"S 35°21'32.1"W	RIVER	AUTUMN	2022-05-03	10:05:00
4C23	MAMANGUAPE	ARAÇAGÍ	6°51'27.8"S 35°22'02.5"W	RIVER	AUTUMN	2022-05-03	11:35:00
4C51	PARAÍBA	ITATUBA	7°25'56.5"S 35°33'41.7"W	DAM	AUTUMN	2022-05-04	08:12:00
4C52	PARAÍBA	ITATUBA	7°25'57.0"S 35°33'39.2"W	DAM	AUTUMN	2022-05-04	08:18:00
4C53	PARAÍBA	ITATUBA	7°26'38.2"S 35°33'36.7"W	RIVER	AUTUMN	2022-05-04	10:20:00
4C61	PIRANHAS	SOUSA	6°50'39.7"S 38°18'56.1"W	DAM	AUTUMN	2022-05-29	08:14:00
4C62	PIRANHAS	SOUSA	6°50'45.1"S 38°18'40.1"W	DAM	AUTUMN	2022-05-29	08:42:00
4C64	PIRANHAS	SOUSA	6°51'22.5"S 38°21'05.5"W	DAM	AUTUMN	2022-05-29	09:01:00
4C71	PIANCÓ	COREMAS	7°01'26.4"S 37°57'11.1"W	DAM	AUTUMN	2022-05-29	15:20:00
4C72	PIANCÓ	COREMAS	7°01'34.9"S 37°56'36.7"W	DAM	AUTUMN	2022-05-29	14:31:00
4C73	PIANCÓ	COREMAS	7°01'27.4"S 37°57'11.8"W	DAM	AUTUMN	2022-05-29	13:57:00
4C101	PIRANHAS	CAJAZEIRAS	6°59'13.3"S 38°27'19.0"W	DAM	AUTUMN	2022-05-29	10:47:00
4C102	PIRANHAS	CAJAZEIRAS	6°59'29.6"S 38°27'23.0"W	DAM	AUTUMN	2022-05-29	10:52:00
4C103	PIRANHAS	CAJAZEIRAS	6°58'57.6"S 38°27'12.1"W	RIVER	AUTUMN	2022-05-29	11:30:00
5C21	MAMANGUAPE	ARAÇAGÍ	6°51'16.4"S 35°18'03.9"W	DAM	WINTER	2022-08-24	14:19:00
5C22	MAMANGUAPE	ARAÇAGÍ	6°51'47.1"S 35°21'32.1"W	RIVER	WINTER	2022-08-24	15:58:00
5C23	MAMANGUAPE	ARAÇAGÍ	6°51'27.8"S 35°22'02.5"W	RIVER	WINTER	2022-08-24	16:12:00
5C51	PARAÍBA	ITATUBA	7°25'56.5"S 35°33'41.7"W	DAM	WINTER	2022-08-23	10:11:00
5C52	PARAÍBA	ITATUBA	7°25'57.0"S 35°33'39.2"W	DAM	WINTER	2022-08-23	08:28:00
5C53	PARAÍBA	ITATUBA	7°26'38.2"S 35°33'36.7"W	RIVER	WINTER	2022-08-23	12:18:00
5C61	PIRANHAS	SOUSA	6°50'39.7"S 38°18'56.1"W	DAM	WINTER	2022-08-28	10:54:00
5C62	PIRANHAS	SOUSA	6°50'45.1"S 38°18'40.1"W	DAM	WINTER	2022-08-28	10:50:00
5C64	PIRANHAS	SOUSA	6°51'22.5"S 38°21'05.5"W	DAM	WINTER	2022-08-28	11:39:00
5C71	PIANCÓ	COREMAS	7°01'26.4"S 37°57'11.1"W	DAM	WINTER	2022-08-28	14:48:00
5C72	PIANCÓ	COREMAS	7°01'34.9"S 37°56'36.7"W	DAM	WINTER	2022-08-28	15:30:00
5C73	PIANCÓ	COREMAS	7°01'27.4"S 37°57'11.8"W	DAM	WINTER	2022-08-28	15:00:00
5C101	PIRANHAS	CAJAZEIRAS	6°59'13.3"S 38°27'19.0"W	DAM	WINTER	2022-08-28	08:50:00
5C102	PIRANHAS	CAJAZEIRAS	6°59'29.6"S 38°27'23.0"W	DAM	WINTER	2022-08-28	08:53:00
5C103	PIRANHAS	CAJAZEIRAS	6°58'57.6"S 38°27'12.1"W	RIVER	WINTER	2022-08-28	09:52:00
