# Supplementary material for: Water sampling using modified Moore swab (MMS): the effects of sampling replicates and different media on the frequency and diversity of Salmonella serovars
Source: Appl Environ Microbiol. 2025 Jul 24;91(8):e00647-25. doi: 10.1128/aem.00647-25 (PMC12366358; doi:10.1128/aem.00647-25)
Supplement: Table S2 — Genome accession identification in NCBI and respective Salmonella enterica serovars recovered in each sampling replicate. [file aem.00647-25-s0002.xlsx]

## Sheet: Planilha1
Supplementary Table 2 (S2): Genome accession identification in NCBI and their respective serovars.
	REPETITION 1			REPETITION 2			REPETITION 3
sample	Serotype	Isolate identifiers	Assembly	Serotype	Isolate identifiers	Assembly	Serotype	Isolate identifiers	Assembly
C122							Newport	"010223RH1","CFSAN114085","SRS17274010"	GCA_029671585.1
C132							IV 50:z4,z23:-	"010323RB1","CFSAN114090","SRS17273609"	GCA_029670665.1
C152							Infantis	"010523TX1","CFSAN114092","SRS17273612"	GCA_029670605.1
C162	Infantis	"010621RH1","CFSAN114094","SRS17274048"	GCA_029670205.1	Saintpaul	"010622RX1","CFSAN114097","SRS17274031"	GCA_029671245.1	Saintpaul	"010623RX1","CFSAN114098","SRS17273596"	GCA_029671925.1
	Rubislaw	"010621RB1","CFSAN114093","SRS17273611"	GCA_029671685.1
C171	Newport	"010711RB1","CFSAN114102","SRS17274034"	GCA_029671205.1	Saintpaul	"010712RX1","CFSAN114106","SRS17273591"	GCA_029672025.1	Javiana	"010713RX1","CFSAN114109","SRS17272789"	GCA_029674025.1
C172	Schwarzengrund	"010721RB1","CFSAN114104","SRS17281162"	GCA_029688465.1	Urbana	"010722RX1","CFSAN114110","SRS17272777"	GCA_029667725.1	Rubislaw	"010723RB1","CFSAN114111","SRS17272783"	GCA_029667565.1
C181	Muenster	"010811RX2","CFSAN114112","SRS17272797"	GCA_029663985.1	Muenster	"010812RX2","CFSAN114114","SRS17272780"	GCA_029668505.1	Michigan	"010813RX2","CFSAN114115","SRS17272790"	GCA_029667805.1
C182	Corvallis	"010821RB1","CFSAN114116","SRS17272892"	GCA_029668165.1	Muenchen	"010822RB2","CFSAN114119","SRS17272737"	GCA_029674065.1	I 4:b:-	"010823RX1","CFSAN114124","SRS17272739"	GCA_029668525.1
	I 4:b:-	"010821RH1","CFSAN114117","SRS17272895"	GCA_029663845.1	Molade or Wippra	"010822RX2","CFSAN114120","SRS17272738"	GCA_029674085.1	Ohio	"010823RH1","CFSAN114123","SRS17272731"	GCA_029668635.1
				Kiambu	"010822TX2","CFSAN114121","SRS17272207"	GCA_029668905.1	Infantis	"010823TX1","CFSAN114125","SRS17272240"	GCA_029668685.1
							Rubislaw	"010823RB1","CFSAN114122","SRS17272225"	GCA_029668805.1
C191	I 18:d:-	"010911RB2","CFSAN114126","SRS17272239"	GCA_029668745.1	I 18:d:-	"010912RX1","CFSAN114128","SRS17272730"	GCA_029668585.1	I 18:d:-	"010913RH1","CFSAN114130","SRS17273108"	GCA_029667445.1
C192	I 7:k:-	"010921RB2","CFSAN114132","SRS17272966"	GCA_029663575.1	Javiana	"010922RB2","CFSAN114136","SRS17273049"	GCA_029663535.1	Carrau	"010923RB3","CFSAN114138","SRS17273113"	GCA_029667365.1
				Anatum	"010922RH1","CFSAN114135","SRS17273109"	GCA_029663285.1	Saintpaul	"010923RX1","CFSAN114139","SRS17272887"	GCA_029663905.1
C193	Carrau	"010931TX1","CFSAN114140","SRS17272890"	GCA_029673985.1	Saintpaul	"010932RH1","CFSAN114141","SRS17272941"	GCA_029663635.1	Rubislaw	"010933RX3","CFSAN114144","SRS17272886"	GCA_029663925.1
C222	Corvallis	"020221RH1","CFSAN114152","SRS17273211"	GCA_029668025.1	Corvallis	"020222RB2","CFSAN114155","SRS17273203"	GCA_029668395.1	Carrau	"020223RB1","CFSAN114158","SRS17273136"	GCA_029668105.1
				Agona	"020222RH1","CFSAN114156","SRS17273248"	GCA_029662865.1	Rubislaw	"020223RH1","CFSAN114159","SRS17273269"	GCA_029662765.1
				Sandiego	"020222RX1","CFSAN114157","SRS17273218"	GCA_029673825.1	Hadar	"020223RX1","CFSAN114160","SRS17273436"	GCA_029673385.1
							Infantis	"020223TX1","CFSAN114161","SRS17273417"	GCA_029662645.1
C223	Mbandaka	"020231RH2","CFSAN114162","SRS17273268"	GCA_029673725.1	Infantis	"020232RH1","CFSAN114164","SRS17273260"	GCA_029662805.1	Sandiego	"020233RX1","CFSAN114168","SRS17273262"	GCA_029667385.1
C231	Gaminara	"020311RX1","CFSAN114170","SRS17273461"	GCA_029673145.1	Muenchen	"020312RH1","CFSAN114173","SRS17273557"	GCA_029672645.1	Muenchen	"020313RB1","CFSAN114175","SRS17273525"	GCA_029673025.1
							Javiana	"020313RH1","CFSAN114176","SRS17273556"	GCA_029672685.1
C232	I 16:e,h:e,n,z15	"020321RH1","CFSAN114179","SRS17273427"	GCA_029667845.1	I 16:e,h:e,n,z15	"020322RH1","CFSAN114182","SRS17273506"	GCA_029673065.1	Schwarzengrund	"020323RB1","CFSAN114183","SRS17273510"	GCA_029678185.1
							I 16:e,h:e,n,z15	"020323RH1","CFSAN114184","SRS17273423"	GCA_029673665.1
C252				Gaminara	"020522RB1","CFSAN114189","SRS17273550"	GCA_029672805.1
C261	Corvallis	"020611RH1","CFSAN114196","SRS17273555"	GCA_029672705.1	Anatum	"020612RB1","CFSAN114197","SRS17273549"	GCA_029672765.1	Panama	"020613RX1","CFSAN114200","SRS17273527"	GCA_029673005.1
C262	Schwarzengrund	"020621RB1","CFSAN114201","SRS17273528"	GCA_029672985.1	Schwarzengrund	"020622RB1","CFSAN114206","SRS17273552"	GCA_029672745.1	Schwarzengrund	"020623TX1","CFSAN114216","SRS17274038"	GCA_029670405.1
C264	Infantis	"020641RH1","CFSAN114218","SRS17274045"	GCA_029670265.1	Muenchen	"020642TX1","CFSAN114226","SRS17273588"	GCA_029672065.1	Rubislaw	"020643RB1","CFSAN114227","SRS17273592"	GCA_029672005.1
	Javiana	"020641TB1","CFSAN114220","SRS17273577"	GCA_029672305.1	Rubislaw	"020642RB1","CFSAN114222","SRS17273583"	GCA_029672145.1	Infantis	"020643TX1","CFSAN114230","SRS17272779"	GCA_029667645.1
	Muenchen	"020641RX1","CFSAN114219","SRS17274047"	GCA_029670245.1	Javiana	"020642RH1","CFSAN114223","SRS17273587"	GCA_029672105.1	Javiana	"020643RH1","CFSAN114228","SRS17274036"	GCA_029671225.1
				Infantis	"020642TH1","CFSAN114225","SRS17274035"	GCA_029670425.1
C272	Javiana	"020721RB2","CFSAN114231","SRS17272787"	GCA_029668305.1
C281				Saintpaul	"020812RH1","CFSAN114233","SRS17272782"	GCA_029667605.1	Newport	"020813RB1","CFSAN114232","SRS17272781"	GCA_029667625.1
				Newport	"020812RX1","CFSAN114234","SRS17272796"	GCA_029664045.1	Saintpaul	"020813RB1","CFSAN114235","SRS17272934"	GCA_029668185.1
C292				I 18:d:-	"020922RB3","CFSAN114237","SRS17272798"	GCA_029663955.1
C362	Rubislaw	"C3621RVXL2","CFSAN118309","SRS13392113"	GCA_023733085.1
C364	Infantis	"C3641TTXL1","CFSAN118311","SRS13392103"	GCA_023733145.1	Infantis	"C3641TTXL1","CFSAN118311","SRS13392103"	GCA_023801615.1	Rubislaw	"C3643TTXL1","CFSAN118314","SRS13392121"	GCA_023802135.1
				Urbana	"C3642TTXL3","CFSAN118313","SRS13392128"	GCA_023800495.1
C372	Muenchen	"C3721RVXL1","CFSAN118315","SRS13392131"	GCA_023731275.1	Muenchen	"C3722RVXL1","CFSAN118316","SRS13392093"	GCA_023731135.1
C381	Muenchen	"C3811RVXL1","CFSAN118317","SRS13392140"	GCA_023802615.1
C391	I 4:-:1,5	"C3911RVXL1","CFSAN118323","SRS13392108"	GCA_023873165.1	I 4:-:1,5	"C3912TTXL1","CFSAN118326","SRS13392118"	GCA_023729115.1
C3101				Brandenburg	"C31012TTXL3","CFSAN118328","SRS13392116"	GCA_023733105.1	Newport	"C31013RVXL1","CFSAN118329","SRS13392133"	GCA_023800155.1
							Brandenburg	"C31013TTXL2","CFSAN118330","SRS13392137"	GCA_023837755.1
C3102				Brandenburg	"C31022TTXL1","CFSAN118331","SRS13392099"	GCA_023732245.1
C3103	Othmarschen	"C31031RVXL2","CFSAN118332","SRS13392130"	GCA_023802655.1	Othmarschen	"C31032RVXL1","CFSAN118334","SRS13392100"	GCA_023729095.1	Saintpaul	"C31033RVXL1","CFSAN118336","SRS13392101"	GCA_023732085.1
	Newport	"C31031TTXL1","CFSAN118333","SRS13392095"	GCA_023800775.1				Othmarschen	"C31033TTXL1","CFSAN118337","SRS13392102"	GCA_023801355.1
C411	Corvallis	"C4111RVBS1","CFSAN118338","SRS13392097"	GCA_023799955.1	Corvallis	"C4112RVBS1","CFSAN118342","SRS13392136"	GCA_023801055.1	Infantis	"C4113RVBS1","CFSAN118344","SRS13392119"	GCA_023837315.1
C413	Corvallis	"C4131RVXL1","CFSAN118348","SRS13392139"	GCA_023731255.1	Muenchen	"C4132TTXL1","CFSAN118352","SRS13392123"	GCA_023734055.1	IV 6,7:z4,z24:-	"C4133RVHT1","CFSAN118353","SRS13392132"	GCA_023837775.1
	Muenchen	"C4131RVBS1","CFSAN118346","SRS13392134"	GCA_023732545.1
C421	Infantis	"C5221TTXL1","CFSAN118478","SRS15307071"	GCA_025540335.1	Carrau	"C4212TTXL1","CFSAN118354","SRS13392126"	GCA_023733395.1
C422	Corvallis	"C4221RVBS1","CFSAN118355","SRS13392105"	GCA_023799915.1	I 7:l,v:-	"C4222RVBS3","CFSAN118358","SRS13392135"	GCA_023732205.1	Corvallis	"C4223RVBS2","CFSAN118360","SRS15234030"	GCA_025402395.1
				Infantis	"C4222TTXL2","CFSAN118359","SRS13392096"	GCA_023732295.1
C431	Rubislaw	"C4311RVHT1","CFSAN118366","SRS15234016"	GCA_025402715.1	I 4:b:-	"C4312RVHT1","CFSAN118370","SRS15234059"	GCA_025401755.1	I 7:l,v:-	"C4313RVHT1","CFSAN118374","SRS15234049"	GCA_025402055.1
	I 7:l,v:-	"C4311RVXL1","CFSAN118367","SRS15234020"	GCA_025402555.1	Saintpaul	"C4312TTXL1","CFSAN118372","SRS15234033"	GCA_025402375.1	Carrau	"C4313RVBS1","CFSAN118373","SRS15234022"	GCA_025402575.1
							Sandiego	"C4313TTXL1","CFSAN118375","SRS15234039"	GCA_025402195.1
C432	I 16:r:e,n,z15	"C4321RVHT1","CFSAN118377","SRS15234051"	GCA_025401955.1	Carrau	"C4322RVBS1","CFSAN118382","SRS15234058"	GCA_025401895.1	I 16:r:e,n,z15	"C4323TTXL2","CFSAN118384","SRS15234064"	GCA_025401775.1
				Saintpaul	"C4322RVHT1","CFSAN118383","SRS15234024"	GCA_025402535.1
C441	Hadar	"C4411TTBS1","CFSAN118388","SRS15234025"	GCA_025402515.1	Hadar	"C4412TTBS1","CFSAN118392","SRS15234035"	GCA_025402355.1	Hadar	"C4413RVBS1","CFSAN118393","SRS15234026"	GCA_025402475.1
C442	Rubislaw	"C4421TTXL1","CFSAN118399","SRS15234044"	GCA_025402155.1	Rubislaw	"C4422TTBS2","CFSAN118401","SRS15234040"	GCA_025402235.1	Rubislaw	"C4423RVBS1","CFSAN118404","SRS15234018"	GCA_025402675.1
C443				Poona	"C4432TTBS2","CFSAN118407","SRS15234050"	GCA_025401995.1
C453	Saintpaul	"C4531TTXL1","CFSAN118409","SRS15234029"	GCA_025402435.1	Saintpaul	"C4532RVXL1","CFSAN118410","SRS15234038"	GCA_025402255.1	Saintpaul	"C4533TTXL2","CFSAN118412","SRS15293208"	GCA_025511855.1
C461	Newport	"C4611RVXL1","CFSAN118413","SRS15293241"	GCA_025515865.1	Newport	"C4612RVHT1","CFSAN118414","SRS15293325"	GCA_025511695.1	Newport	"C4613TTXL1","CFSAN118418","SRS15293223"	GCA_025511335.1
C462				Businga	"C4622RVXL2","CFSAN118419","SRS15293348"	GCA_025511215.1
C464	Corvallis	"C4641RVXL1","CFSAN118422","SRS15293100"	GCA_025512135.1
	Muenchen	"C4641TTXL1","CFSAN118423","SRS15293099"	GCA_025512155.1
C481	Poona	"C4811TTXL3","CFSAN118425","SRS15293113"	GCA_025512095.1	Saintpaul	"C4812RVXL1","CFSAN118426","SRS15293112"	GCA_025520615.1	Newport	"C4813TTXL1","CFSAN118429","SRS15293132"	GCA_025512015.1
C482	Rubislaw	"C4821RVXL1","CFSAN118430","SRS15293127"	GCA_025512935.1	Saintpaul	"C4822TTHT1","CFSAN118433","SRS15293081"	GCA_025520635.1	Javiana	"C4823RVXL1","CFSAN118435","SRS15293086"	GCA_025510695.1
				Newport	"C4822TTXL1","CFSAN118434","SRS15293084"	GCA_025510755.1	Newport	"C4823TTXL1","CFSAN118436","SRS15293087"	GCA_025512215.1
C4101	Carrau	"C41011TTXL2","CFSAN118438","SRS15293089"	GCA_025512195.1	Urbana	"C41012RVBS2","CFSAN118439","SRS15293090"	GCA_025513125.1	Newport	"C41013TTXL1","CFSAN118443","SRS15293061"	GCA_025512295.1
C4103	Javiana	"C41031RVBS1","CFSAN118444","SRS15293058"	GCA_025512335.1	Javiana	"C41032RVBS1","CFSAN118447","SRS15293077"	GCA_025510855.1	Infantis	"C41033RVHT1","CFSAN118451","SRS15293264"	GCA_025510655.1
				Infantis	"C41032RVBS1","CFSAN118447","SRS15293077"	GCA_025510855.1
C512	Newport	"C5121RVHT1","CFSAN118454","SRS15293225"	GCA_025511275.1	Newport	"C5122RVBS2","CFSAN118457","SRS15293224"	GCA_025511295.1	Newport	"C5123RVBS2","CFSAN118461","SRS15293347"	GCA_025512995.1
C513	Newport	"C5131RVBS1","CFSAN118465","SRS15293115"	GCA_025511575.1	Panama	"C5132RVBS1","CFSAN118469","SRS15293103"	GCA_025511645.1	Hadar	"C5133RVXL1","CFSAN118476","SRS15307034"	GCA_025540395.1
				Newport	"C5132TTBS2","CFSAN118472","SRS15293085"	GCA_025512235.1
C523				I 7:l,v:-	"C5232RVHT1","CFSAN118486","SRS15307092"	GCA_025537495.1
C531				Bullbay	"C5312TTXL2","CFSAN120146","SRS12983975"	GCA_023363505.1	I -:l,v:e,n,z15	"C5313RVXL3","CFSAN118493","SRS15307223"	GCA_025540175.1
				Saintpaul	"C5312TTXL3","CFSAN120147","SRS12993608"	GCA_023363625.1	Bullbay	"C5313TTXL1","CFSAN118494","SRS15307217"	GCA_025550195.1
C532	Braenderup	"C5321TTXL3","CFSAN120100","SRS12993606"	GCA_023364395.1	Saintpaul	"C5322RVXL1","CFSAN118497","SRS15307215"	GCA_025540215.1
	Saintpaul	"C5321RVXL1","CFSAN118495","SRS15307221"	GCA_025537245.1
C551				Infantis	"C5512TTXL1","CFSAN120133","SRS12983979"	GCA_023363385.1
C552	Saintpaul	"C5521TTXL1","CFSAN120138","SRS12983973"	GCA_023363465.1	Saintpaul	"C5522TTXL2","CFSAN120141","SRS12994854"	GCA_023364595.1	Saintpaul	"C5523RVXL1","CFSAN120142","SRS12985084"	GCA_023363105.1
C561	Rubislaw	"C5611RVXL3","CFSAN120109","SRS13701413"	GCA_024141885.1	Newport	"C5612RVXL1","CFSAN120113","SRS12983248"	GCA_023363585.1	Newport	"C5613TTHT2","CFSAN120124","SRS13035533"	GCA_023496905.1
	Newport	"C5611TTXL3","CFSAN120112","SRS13701411"	GCA_024144085.1	Rubislaw	"C5612TTXL2","CFSAN120117","SRS13035539"	GCA_023496845.1	Rubislaw	"C5613RVBS3","CFSAN120119","SRS13035538"	GCA_023496825.1
C562				Poona	"C5622RVBS1","CFSAN120128","SRS13035656"	GCA_023493905.1	Poona	"C5623TTXL4","CFSAN120129","SRS13035574"	GCA_023498245.1
C582	Newport	"C5821RVXL1","CFSAN120089","SRS12985085"	GCA_023363045.1	Newport	"C5822TTXL2","CFSAN120093","SRS12984591"	GCA_023363285.1	Newport	"C5823RVHT3","CFSAN120097","SRS13035655"	GCA_023493945.1
C593	Newport	"C5931TTXL3","CFSAN120087","SRS12984868"	GCA_023363205.1				Rubislaw	"C5933RVXL3","CFSAN120088","SRS13035646"	GCA_023494065.1
C621	Braenderup	"C6211RVXL4","CFSAN120061","SRS13035571"	GCA_023496725.1
	Sandiego	"C6211TTXL1","CFSAN120063","SRS13035393"	GCA_023498605.1
C622	Braenderup	"C6221RVHT3","CFSAN120064","SRS13035433"	GCA_023494265.1	II 42:r:-	"C6222RVBS3","CFSAN120068","SRS13035583"	GCA_023496525.1	Hadar	"C6223RVXL4","CFSAN120077","SRS13035423"	GCA_023494545.1
	Hadar	"C6221TTXL1","CFSAN120066","SRS13035640"	GCA_023730895.1	Hadar	"C6222TTXL3","CFSAN120074","SRS13035435"	GCA_023494225.1	Braenderup	"C6223TTXL1","CFSAN120078","SRS13035536"	GCA_023498525.1
				Braenderup	"C6222RVBS1","CFSAN120067","SRS13035644"	GCA_023496205.1
C623	I 7:l,v:-	"C6231RVXL2","CFSAN120081","SRS13035672"	GCA_023496145.1				Braenderup	"C6233TTXL2","CFSAN120084","SRS13035459"	GCA_023494105.1
C652	Gaminara	"C6521RVBS3","CFSAN120045","SRS13035650"	GCA_023494005.1	Gaminara	"C6522RVBS3","CFSAN120049","SRS13035529"	GCA_023496965.1
C653				IV [1],53:g,z51:-	"C6532RVBS1","CFSAN120056","SRS13035578"	GCA_023496625.1
C664				Urbana	"C6642TTBS2","CFSAN120035","SRS13035678"	GCA_023496085.1	Urbana	"C6643TTHT3","CFSAN120043","SRS13035669"	GCA_023493745.1
							Braenderup	"C6643TTXL1","CFSAN120044","SRS13035659"	GCA_023493865.1
C671				Poona	"C6712TTBS2","CFSAN120028","SRS13037644"	GCA_023495285.1
C6103	Infantis	"C61031RVXL1","CFSAN120007","SRS13035434"	GCA_023494245.1	Infantis	"C61032RVBS1","CFSAN120013","SRS13035665"	GCA_023493765.1	Infantis	"C61033RVXL2","CFSAN120024","SRS13035428"	GCA_023494285.1
C722	Rubislaw	"C7221RVBS2","CFSAN119986","SRS13035639"	GCA_023496305.1	Saintpaul	"C7222RVXL2","CFSAN119998","SRS13035664"	GCA_023493405.1
	Meleagridis	"C7221RVXL1","CFSAN119987","SRS13035461"	GCA_023494125.1	Rubislaw	"C7222RVXL1","CFSAN119997","SRS13035528"	GCA_023496985.1
	Corvallis	"C7221TTHT2","CFSAN119990","SRS13035590"	GCA_023496425.1
C751				Carrau	"C7512TTXL3","CFSAN119982","SRS13035717"	GCA_023495625.1
C762				Saintpaul	"C7622TTXL1","CFSAN119978","SRS13037650"	GCA_023495165.1
C7102				Saintpaul	"C71022RVXL1","CFSAN119956","SRS13035587"	GCA_023498545.1
C7103				Saintpaul	"C71032RVXL2","CFSAN119962","SRS13035582"	GCA_023496565.1	Saintpaul	"C71033RVHT3","CFSAN119971","SRS13035692"	GCA_023495785.1
				Rubislaw	"C71032RVXL3","CFSAN119963","SRS13035404"	GCA_023494645.1	Rubislaw	"C71033RVXL1","CFSAN119972","SRS13035527"	GCA_023497045.1
PC23	Rubislaw	"CFSAN126964","PC231RX2","SRS17311454"	GCA_029751475.1
	IV 43:z4,z23:-	"CFSAN126965","PC231TX2","SRS17311452"	GCA_029752115.1
1C21	Newport	"1C211TH2","CFSAN126970","SRS17311410"	GCA_029751635.1	Carrau	"1C212RX3","CFSAN126973","SRS17311448"	GCA_029751595.1
1C51	Braenderup	"1C511RX1","CFSAN126982","SRS17315082"	GCA_029753495.1
1C53				Carrau	"1C532TX2","CFSAN126988","SRS17315089"	GCA_029753455.1
1C64	Adelaide	"1C641TH1","CFSAN126998","SRS17315088"	GCA_029753435.1	Rubislaw	"1C642RX1","CFSAN127001","SRS17314714"	GCA_029752615.1	Newport	"1C643RB2","CFSAN127004","SRS17315087"	GCA_029753795.1
	Rubislaw	"1C641TX1","CFSAN126999","SRS17313523"	GCA_029750855.1	Newport	"1C642TH3","CFSAN127003","SRS17311766"	GCA_029750895.1
1C71	Rubislaw	"1C711RB1","CFSAN127007","SRS17317732"	GCA_029754075.1
	Carrau	"1C711RH1","CFSAN127008","SRS17310501"	GCA_029746475.1
1C101	Oran	"1C1011RB1","CFSAN127011","SRS17316792"	GCA_029756695.1	Oran	"1C1012TB2","CFSAN127017","SRS17310560"	GCA_029745235.1	Oran	"1C1013RH1","CFSAN127020","SRS17310574"	GCA_029744965.1
				Poona	"1C1012RH1","CFSAN127016","SRS17310557"	GCA_029745275.1
1C102	Oran	"1C1021TB1","CFSAN127023","SRS17310569"	GCA_029745005.1	Oran	"1C1022RX1","CFSAN127026","SRS17310523"	GCA_029746255.1	Oran	"1C1023RB2","CFSAN127029","SRS17310530"	GCA_029745555.1
2C22	Javiana	"2C221RB1","CFSAN127049","SRS17316433"	GCA_029754395.1	Corvallis	"2C222RH3","CFSAN127055","SRS17317054"	GCA_029754055.1	Agona	"2C223RB1","CFSAN127057","SRS17310807"	GCA_029748275.1
	Corvallis	"2C221RX1","CFSAN127050","SRS17310573"	GCA_029745075.1	Cerro	"2C222TX2","CFSAN127056","SRS17310813"	GCA_029748215.1	Javiana	"2C223RX3","CFSAN127058","SRS17316369"	GCA_029756035.1
	Cerro	"2C221TH2","CFSAN127051","SRS17310584"	GCA_029744825.1				Cerro	"2C223TX1","CFSAN127059","SRS17310809"	GCA_029748175.1
2C23	Rubislaw	"2C231TX3","CFSAN127064","SRS17311061"	GCA_029748195.1	Carrau	"2C232RX2","CFSAN127066","SRS17310755"	GCA_029748545.1	Lomita	"2C233RH1","CFSAN127068","SRS17310642"	GCA_029745735.1
							Rubislaw	"2C233TX1","CFSAN127070","SRS17310663"	GCA_029752135.1
							I 7:-:1,5	"2C233TX3","CFSAN127071","SRS17310636"	GCA_029745815.1
2C51	Braenderup	"2C511TH2","CFSAN127076","SRS17311620"	GCA_029751315.1	Rubislaw	"2C512TH1","CFSAN127081","SRS17311622"	GCA_029751335.1
2C52							Muenster	"2C523TX1","CFSAN127085","SRS17314792"	GCA_029753615.1
2C53	Saintpaul	"2C531RB1","CFSAN127086","SRS17311447"	GCA_029752155.1	IV 45:g,z51:-	"2C532RH1","CFSAN127091","SRS17316432"	GCA_029755335.1
				IV 6,7:z4,z24:-	"2C532TX1","CFSAN127092","SRS17311446"	GCA_029751555.1
2C61	Saintpaul	"2C611RX2","CFSAN127094","SRS17316440"	GCA_029755915.1	Rubislaw	"2C612RH1","CFSAN127095","SRS17311431"	GCA_029751575.1	Poona	"2C613RB3","CFSAN127097","SRS17311746"	GCA_029751175.1
				Muenchen	"2C612RX1","CFSAN127096","SRS17311409"	GCA_029751615.1	Saintpaul	"2C613TH1","CFSAN127099","SRS17315099"	GCA_029753385.1
2C62	Poona	"2C621RH2","CFSAN127101","SRS17315081"	GCA_029753555.1	Muenchen	"2C622TX1","CFSAN127105","SRS17311736"	GCA_029752055.1	Schwarzengrund	"2C623RX1","CFSAN127106","SRS17315083"	GCA_029756055.1
							Poona	"2C623TX1","CFSAN127108","SRS17310194"	GCA_029744425.1
2C64	Infantis	"2C641RX3","CFSAN127110","SRS17315125"	GCA_029753295.1	Infantis	"2C642RX1","CFSAN127113","SRS17310190"	GCA_029746815.1	IV 43:z4,z23:-	"2C643TX3","CFSAN127118","SRS17310513"	GCA_029746135.1
				IV 43:z4,z23:-	"2C642RH3","CFSAN127112","SRS17310451"	GCA_029744285.1	Infantis	"2C643RX3","CFSAN127116","SRS17310464"	GCA_029746775.1
2C72				Saintpaul	"2C722RB2","CFSAN127119","SRS17316428"	GCA_029754475.1	Saintpaul	"2C723RB1","CFSAN127122","SRS17310519"	GCA_029746055.1
				Corvallis	"2C722RX1","CFSAN127121","SRS17310520"	GCA_029746195.1
2C102	Oran	"2C1021TX2","CFSAN127138","SRS17316422"	GCA_029756655.1	Oran	"2C1022RB2","CFSAN127139","SRS17310564"	GCA_029745215.1	Oran	"3C1023RH2","CFSAN127796","SRS17310562"	GCA_029745175.1
2C103	Oran	"2C1031TX1","CFSAN127146","SRS17310571"	GCA_029747885.1	Oran	"2C1032TB1","CFSAN127149","SRS17316446"	GCA_029753935.1	Oran	"2C1033TX3","CFSAN127153","SRS17317029"	GCA_029755175.1
3C21	Newport	"3C211RH1","CFSAN127727","SRS17310635"	GCA_029745795.1	Albany or Duesseldorf	"3C212RX1","CFSAN127732","SRS17314713"	GCA_029752475.1	Rubislaw	"3C213RX1","CFSAN127737","SRS17311565"	GCA_029751415.1
				Saintpaul	"3C212TH2","CFSAN127733","SRS17311598"	GCA_029752555.1
				Rubislaw	"3C212RH2","CFSAN127731","SRS17311618"	GCA_029753735.1
3C22	Corvallis	"3C221RB1","CFSAN127739","SRS17311602"	GCA_029751425.1	Albany or Duesseldorf	"3C222RH1","CFSAN127744","SRS17310197"	GCA_029746795.1	Agona	"3C223RX1","CFSAN127745","SRS17316087"	GCA_029754595.1
	Albany or Duesseldorf	"3C221TX1","CFSAN127742","SRS17310185"	GCA_029744385.1
	Agona	"3C221RX1","CFSAN127741","SRS17310182"	GCA_029746835.1
3C23	I 3,10:d:-	"3C231RH2","CFSAN127747","SRS17310188"	GCA_029744485.1	Albany or Duesseldorf	"3C232RH1","CFSAN127751","SRS17317542"	GCA_029756895.1	Minnesota	"3C233RX1","CFSAN127753","SRS17317056"	GCA_029755695.1
	Agona	"3C231RX1","CFSAN127748","SRS17317058"	GCA_029756535.1
3C51	Anatum	"3C511RX1","CFSAN127756","SRS17310452"	GCA_029744265.1	Carrau	"3C512RX1","CFSAN127757","SRS17317063"	GCA_029755655.1	Carrau	"3C513RH1","CFSAN127760","SRS17310193"	GCA_029744325.1
3C52	Saintpaul	"3C521RB2","CFSAN127762","SRS17310198"	GCA_029744305.1	I 7:-:1,5	"3C522RH1","CFSAN127765","SRS17310457"	GCA_029744465.1	I 7:-:1,5	"3C523RB2","CFSAN127768","SRS17315121"	GCA_029753335.1
	I 7:-:1,5	"3C521RH3","CFSAN127763","SRS17310454"	GCA_029744205.1	Saintpaul	"3C522TX1","CFSAN127767","SRS17315120"	GCA_029753275.1
	Gaminara	"3C521RX1","CFSAN127764","SRS17310463"	GCA_029747085.1
	Saintpaul	"3C611TB3","CFSAN127774","SRS17310512"	GCA_029746275.1
3C62							Oran	"3C623RH2","CFSAN127778","SRS17316441"	GCA_029754375.1
3C64	Rubislaw	"3C641RX2","CFSAN127780","SRS17316424"	GCA_029754495.1	Rubislaw	"3C642TB2","CFSAN127784","SRS17310494"	GCA_029746675.1	Poona	"3C643TB1","CFSAN127785","SRS17310495"	GCA_029746635.1
	Poona	"3C641TX1","CFSAN127781","SRS17310498"	GCA_029746555.1
3C102	Oran	"3C1021TB2","CFSAN127793","SRS17310570"	GCA_029744985.1	Oran	"3C1022RB2","CFSAN127794","SRS17310572"	GCA_029745025.1	Oran	"3C1023RB2","CFSAN127795","SRS17316439"	GCA_029754415.1
3C103	Oran	"3C1031TH2","CFSAN127798","SRS17310566"	GCA_029745155.1	Saintpaul	"3C1032RH2","CFSAN127799","SRS18425987"	GCA_031382265.1	Infantis	"3C1033RB2","CFSAN127800","SRS18425983"	GCA_031382325.1
	Javiana	"3C1031RB1","CFSAN127797","SRS17310558"	GCA_029745295.1
4C21	I 4:d:-	"4C211RH3","CFSAN127801","SRS18425677"	GCA_031382065.1				Rubislaw	"4C213RH1","CFSAN127736","SRS17315080"	GCA_029753535.1
4C22	I 4:d:-	"4C221RX2","CFSAN127807","SRS18426927"	GCA_031380915.1	Saintpaul	"4C222RX1","CFSAN127809","SRS18426841"	GCA_031381135.1	II 42:r:-	"4C223RX1","CFSAN127811","SRS18426844"	GCA_031381085.1
	Rubislaw	"4C221TX2","CFSAN127808","SRS18426848"	GCA_031381105.1	Agona	"4C222TX1","CFSAN127810","SRS18426717"	GCA_031381165.1	Javiana	"4C223TX3","CFSAN127812","SRS18426691"	GCA_031381235.1
4C23	Hadar	"4C231RX1","CFSAN127814","SRS18426896"	GCA_031380995.1	Javiana	"4C232RX1","CFSAN127817","SRS18426539"	GCA_031381405.1	Agona	"4C233RH2","CFSAN127819","SRS18426542"	GCA_031381385.1
	Agona	"4C231TX2","CFSAN127815","SRS18426898"	GCA_031380945.1	Poona	"4C232TX1","CFSAN127818","SRS18426660"	GCA_031381335.1	Anatum	"4C233TX1","CFSAN127821","SRS18426483"	GCA_031381475.1
4C51	Sandiego	"4C511RX2","CFSAN127823","SRS18426474"	GCA_031382205.1	Carrau	"4C512RH2","CFSAN127825","SRS18426679"	GCA_031381195.1	Carrau	"4C513RH1","CFSAN127828","SRS18427049"	GCA_031380385.1
	Braenderup	"4C511TX1","CFSAN127824","SRS18426470"	GCA_031382125.1	Agona	"4C512TH2","CFSAN127826","SRS18427094"	GCA_031380265.1
				Braenderup	"4C512TX3","CFSAN127827","SRS18427095"	GCA_031380205.1
4C52	Saintpaul	"4C521RX2","CFSAN127833","SRS18427054"	GCA_031380355.1	Muenchen	"4C522RX2","CFSAN127836","SRS18427024"	GCA_031380605.1	Javiana	"4C523RH1","CFSAN127838","SRS18427016"	GCA_031380645.1
	I 7:-:1,5	"4C521TX1","CFSAN127834","SRS18427027"	GCA_031380525.1	Saintpaul	"4C522TX1","CFSAN127837","SRS18427017"	GCA_031380625.1	Saintpaul	"4C523RX1","CFSAN127839","SRS18427015"	GCA_031380745.1
							I 7:-:1,5	"4C523TX2","CFSAN127840","SRS18427012"	GCA_031380665.1
4C53	Saintpaul	"4C531RX2","CFSAN127842","SRS18427009"	GCA_031380705.1	Infantis	"4C532RH2","CFSAN127844","SRS18426965"	GCA_031380895.1	Infantis	"4C533TX1","CFSAN127848","SRS18427206"	GCA_033200795.1
	IV 43:z4,z23:-	"4C531TX2","CFSAN127843","SRS18426981"	GCA_031380865.1
	Infantis	"4C531RH1","CFSAN127841","SRS18426985"	GCA_031380845.1
4C61	Saintpaul	"4C611TX1","CFSAN127853","SRS18427125"	GCA_033200855.1
4C62	I 1,3,19:c:-	"4C621TH3","CFSAN127856","SRS18427162"	GCA_031379705.1	Inganda	"4C622TB2","CFSAN127859","SRS18427117"	GCA_031379905.1	Saintpaul	"4C623RB1","CFSAN127861","SRS18427109"	GCA_031380165.1
	Saintpaul	"4C621RX1","CFSAN127855","SRS18427129"	GCA_031379805.1	Poona	"4C622TH3","CFSAN127860","SRS18427118"	GCA_031379845.1	Oran	"4C623TX3","CFSAN127863","SRS18427115"	GCA_031380005.1
4C71	Michigan	"4C711RB3","CFSAN127864","SRS18427112"	GCA_031380035.1	Saintpaul	"4C712RH1","CFSAN127867","SRS18427356"	GCA_031379375.1
4C72	Saintpaul	"4C721TB3","CFSAN127870","SRS18427355"	GCA_031379475.1	Saintpaul	"4C722RH1","CFSAN127872","SRS18427358"	GCA_031379325.1
4C73	Rubislaw	"4C731RB1","CFSAN127875","SRS18427357"	GCA_031379305.1	Rubislaw	"4C732RH1","CFSAN127880","SRS18425245"	GCA_031383005.1	Rubislaw	"4C733RB3","CFSAN127882","SRS18425242"	GCA_031383075.1
4C101	Rubislaw	"4C1011RB1","CFSAN127887","SRS18425467"	GCA_031382525.1	Rubislaw	"4C1012TX1","CFSAN127891","SRS18425674"	GCA_033201175.1	Oran	"4C1013TB2","CFSAN127895","SRS18425668"	GCA_031382095.1
	Infantis	"4C1011TX2","CFSAN127889","SRS18425402"	GCA_031382665.1				Rubislaw	"4C1013RX1","CFSAN127894","SRS18425670"	GCA_031382485.1
4C102	Newport	"4C1021RX3","CFSAN127897","SRS18425357"	GCA_031382825.1	Carrau	"4C1022RB1","CFSAN127898","SRS18425309"	GCA_031382905.1	Pomona	"4C1023RH3","CFSAN127903","SRS18425403"	GCA_031382625.1
				Oran	"4C1022TB3","CFSAN127901","SRS18425305"	GCA_031382975.1	Oran	"4C1023TB2","CFSAN127904","SRS18425398"	GCA_031382705.1
4C103	Oran	"4C1031RH1","CFSAN127907","SRS18426193"	GCA_031381735.1	Oran	"4C1032TX1","CFSAN127915","SRS18426413"	GCA_031381605.1	Oran	"4C1033RB1","CFSAN127916","SRS18426129"	GCA_031382005.1
	Poona	"4C1031RX2","CFSAN127908","SRS18426201"	GCA_031381625.1
5C22				Agona	"5C222RH1","CFSAN133012","SRS19851230"	GCA_034358165.1
5C23	Agona	"5C231RX1","CFSAN133013","SRS19851127"	GCA_034358005.1				Sandiego	"5C233RB1","CFSAN133014","SRS19851125"	GCA_034358025.1
5C51	I 7:-:1,5	"5C511RH1","CFSAN133015","SRS19851120"	GCA_034358205.1				I 7:-:1,5	"5C513RH1","CFSAN133016","SRS19851241"	GCA_034359005.1
5C52	Carrau	"5C521RB1","CFSAN133018","SRS19851268"	GCA_034358325.1	Carrau	"5C522RX2","CFSAN133021","SRS19851227"	GCA_034357925.1	Sandiego	"5C523RH1","CFSAN133023","SRS19851113"	GCA_034359405.1
	I 7:-:1,5	"5C521RH2","CFSAN133019","SRS19851315"	GCA_034358865.1	I 7:-:1,5	"5C522TX1","CFSAN133022","SRS19851228"	GCA_034359145.1	Thompson	"5C523RX1","CFSAN133024","SRS19851269"	GCA_034358985.1
				Sandiego	"5C522RB1","CFSAN133020","SRS19851229"	GCA_034357905.1	Carrau	"5C523TX1","CFSAN133025","SRS19851267"	GCA_034357785.1
5C53				Farmsen or Poona	"5C532TX1","CFSAN133028","SRS19851225"	GCA_034357965.1	Saintpaul	"5C533TX1","CFSAN133031","SRS19851116"	GCA_034359165.1
				Saintpaul	"5C532RB1","CFSAN133026","SRS19851270"	GCA_034356945.1
5C64				Newport	"5C642RB1","CFSAN133032","SRS19851271"	GCA_034356905.1
				Saintpaul	"5C642RH2","CFSAN133033","SRS19851312"	GCA_034358905.1
5C72	Rubislaw	"5C721RH1","CFSAN133035","SRS19851236"	GCA_034357845.1
5C101	Oran	"5C1011RH1","CFSAN133037","SRS19851111"	GCA_034358415.1	Oran	"5C1012RX1","CFSAN133041","SRS19851112"	GCA_034358465.1	Oran	"5C1013RX1","CFSAN133042","SRS19851128"	GCA_034358385.1
5C102				Oran	"5C1022RB1","CFSAN133045","SRS19851115"	GCA_034358365.1	Rubislaw	"5C1023RB2","CFSAN133047","SRS19851121"	GCA_034357985.1
							Oran	"5C1023RH3","CFSAN133048","SRS19851231"	GCA_034359345.1
5C103	Oran	"5C1031RB1","CFSAN133050","SRS19851237"	GCA_034357865.1	Oran	"5C1032RX3","CFSAN133055","SRS19851234"	GCA_034357885.1	Oran	"5C1033RH3","CFSAN133057","SRS19851226"	GCA_034358345.1
	Infantis	"5C1031RH1","CFSAN133051","SRS19851233"	GCA_034358285.1				Infantis	"5C1033RB1","CFSAN133056","SRS19851235"	GCA_034357045.1
